# Supplementary material for: Ratiometric Monitoring of Biogenic Amines by a Simple Ammonia-Response Aiegen
Source: Foods. 2022 Mar 24;11(7):932. doi: 10.3390/foods11070932 (PMC8997827; doi:10.3390/foods11070932)
Supplement: Supplementary file 1 [file foods-11-00932-s001.zip]

Archive with 1 entries (1 files):
- foods-1631250-supplementary.pdf
